# Supplementary material for: Machine Learning-Based Integrated Analysis of PANoptosis Patterns in Acute Myeloid Leukemia Reveals a Signature Predicting Survival and Immunotherapy
Source: Int J Clin Pract. 2024 Jan 30;2024:5113990. doi: 10.1155/2024/5113990 (PMC10846924; doi:10.1155/2024/5113990)
Supplement: Supplementary Materials — Supplementary Tables provide a helpful elucidation of the researched genes and their background, as well as the sources and comparison of the data. Supplementary Figures 1 to 20 provide a more detailed description of the origin of this model and the advantages and disadvantages compared to other models. They can help elucidate the purpose of this article. [file 5113990.f1.zip]

Archive with 2 entries (2 files):
- Supplementary figure.20231227.R.pdf
- SupplementaryTable_20231227.R.pdf
